# Supplementary material for: Standardising Training of Nurses in an Evidence-Based Psychosocial Intervention for Perinatal Depression: Randomized Trial of Electronic vs. Face-to-Face Training in China
Source: Int J Environ Res Public Health. 2022 Mar 30;19(7):4094. doi: 10.3390/ijerph19074094 (PMC8998312; doi:10.3390/ijerph19074094)
Supplement: Supplementary file 1 [file ijerph-19-04094-s001.zip]

Archive with 1 entries (1 files):
- ijerph-1619950-supplementary.pdf
